# Supplementary material for: Exploration of the Crucial Genes and Molecular Mechanisms Mediating Atherosclerosis and Abnormal Endothelial Shear Stress
Source: Dis Markers. 2022 Aug 12;2022:6306845. doi: 10.1155/2022/6306845 (PMC9391161; doi:10.1155/2022/6306845)
Supplement: Supplementary Materials — All supplementary diagrams are included in the “Supplementary Materials” file. Supplementary Table 1: genes in SET1 and SET2. Supplementary Table 2: significantly enriched pathways in SET1: the term represents the name of enriched pathways, and count represents the number of genes enriched in the pathway. Supplementary Table 3: significantly enriched pathways in SET2. Supplementary Table 4: genes included in cluster 1, cluster 2 and cluster 3. Supplementary Table 5: primer sequences of LGALS9, PLCB2, CCRL2, and GAPDH. [file 6306845.f1.zip]

Archive with 5 entries (5 files):
- Supplementary table 1.txt
- Supplementary table 2.txt
- Supplementary table 3.txt
- Supplementary table 4.txt
- Supplementary Table 5.txt
