# Supplementary material for: Exploration of the Crucial Genes and Molecular Mechanisms Mediating Atherosclerosis and Abnormal Endothelial Shear Stress
Source: Dis Markers. 2022 Aug 12;2022:6306845. doi: 10.1155/2022/6306845 (PMC9391161; doi:10.1155/2022/6306845)
Supplement: Supplementary Materials — All supplementary diagrams are included in the “Supplementary Materials” file. Supplementary Table 1: genes in SET1 and SET2. Supplementary Table 2: significantly enriched pathways in SET1: the term represents the name of enriched pathways, and count represents the number of genes enriched in the pathway. Supplementary Table 3: significantly enriched pathways in SET2. Supplementary Table 4: genes included in cluster 1, cluster 2 and cluster 3. Supplementary Table 5: primer sequences of LGALS9, PLCB2, CCRL2, and GAPDH. [file 6306845.f1.zip › Supplementary table 1.txt]

set2	set1
PI16	PLVAP
MMP7	HSPA12B
PLEK2	HSPA6
C3orf70	CXCR4
ADCY7	GNAZ
ANGPTL1	CCRL2
HTRA3	CKB
CXCR7	KCNN4
FLNC	SERPINF1
DDX60L	SOCS3
SAMD9L	GPR68
RBPMS	KCNJ2
FAM180B	LXN
FABP5	HYAL1
SCN7A	LGALS9
TRERF1	FAM167B
PIK3AP1	SPHK1
AOX1	ITGA4
ADAMTS1	PLCG2
KCNN4	P2RX5
AMPH	SLCO4A1
FILIP1	PIM3
APOD	TRNP1
S100A10	THBD
SYNC	SIGIRR
ARHGAP30	ORAI1
PLCB2	CDC25B
C13orf15	ECM1
GPRC5A	PCDH17
CNIH3	ACVRL1
NIPAL3	HEG1
EGR2	PTPRJ
ARHGAP27	TNFRSF12A
ITGB7	C1orf115
SOCS2	WASF3
FMNL3	CACHD1
TBC1D2	SLC15A3
PRUNE2	DUSP18
CD36	PLTP
GNAZ	GVINP1
NPR1	LPXN
PAQR5	LAMP3
ZEB1	P2RX4
GAL3ST4	LCAT
ABI3BP	ARHGEF15
HSPB2	ARHGEF3
HS3ST1	GPD1L
CCRL1	APOC1
IRF9	IL32
TRAF3IP3	ACSL5
TNFRSF9	EMCN
FLJ34690	PLSCR1
FBLN5	MMRN2
SLC16A7	FAM168B
ARRDC4	BMP2K
UNC13D	SCD
PALM	SELENBP1
TMEM206	ZNF418
PLXND1	HEXIM1
KLF9	ATP8B2
IL21R	TPST2
ZNF469	MALL
ADRB2	ETV5
LMCD1	OXSM
DEF6	VAMP8
KIAA1199	CYYR1
TMOD1	PHGDH
TNS1	ENTPD1
ARMC7	NME3
MSR1	CRELD1
NXPH3	CERK
FGL2	NAGA
RXRA	CNTNAP1
BTK	EMP3
IFIH1	CASP10
CRISPLD2	EVL
HSPB6	HCFC1R1
C14orf132	MYO1C
SPEG	FXYD5
GRK5	EDEM2
SHROOM3	PNKP
TMEM37	BET1L
LPCAT2	ZFYVE21
LCP2	SH3BGRL3
MTMR14	PRCP
TRIM25	SIAE
LGALS3	DDX50
LGALS9	NRP1
TMEM100	ADAM10
GOLGA7B	NLRC5
DNAJB4	CLDN5
RHBDF1	TNIK
SQRDL	SMAD9
ACTN2	PRR5L
SH3BP2	DDIT3
PTPRE	LEKR1
CDON	RAB20
SGK1	LACTB
TMEM180	ICAM2
PLXNB1	MLKL
HPCAL1	CAMKK2
SLC24A6	IL15RA
AXIN2	GBE1
ANPEP	ZFP36
LOC283070	ADORA2B
TTYH3	SGPL1
RCAN3	GEMIN6
NMI	ARRB2
LOXL3	GMIP
MECOM	SH2B3
C7orf41	PSMB10
FGF18	PRKD2
MBOAT1	ANTXR2
CCRL2	ZNF283
PGM5	CSK
MN1	DNAJC15
ZFYVE28	RND1
SLC7A7	PLCB2
LAMA5	ABL2
ZNF853	CARD16
SVIL	PTPRE
CSRP2	F11R
KCNMB1	FKBP11
IL2RG	CARHSP1
CLIC4	PIK3CD
HLA-J	DUSP23
PBX1	PCK2
ATP8B1	CDH11
SSBP2	RHOJ
CAMK1D
SLC7A8
ARHGAP4
PARP9
TSPAN7
SLC37A2
ZMIZ1
FSTL1
SELPLG
B3GNT8
ATG16L2
GALNTL2
TYRP1
NCF4
JPH4
RENBP
FGF2
FGR
GPNMB
CXADR
LRRC8A
DCLK1
NAGK
TAGLN
SYNPO
ADAMTS9
NPTXR
GSN
C6orf168
RASSF2
GRIN3B
DTX3L
ITGAX
ADAM8
ZNF423
PLSCR4
TNFSF15
PALLD
ADAMTSL3
MYO18B
GUCY1A2
ARL11
SLC26A11
CD34
TNFRSF21
C3AR1
ABCC3
SGK3
RAB11FIP1
TPP1
MTSS1
NCKAP1
STOM
PPP1R3B
LOC100130238
LRRC6
MYO1G
RIPK3
ST6GALNAC3
SNTB1
PC
MS4A6A
C5orf24
RUNX1
CFLAR
DHX58
LYNX1
TGFBI
SCIN
ADPRH
COBLL1
PRICKLE1
SLC12A8
ADAP1
ADAMTS4
SLC9A7
KCNAB2
RNF213
TECPR1
SIPA1
PKD1
C14orf34
CRYAB
C15orf59
TRPC1
PREX1
TNFRSF14
TNFAIP8
MFSD7
ASAH1
GMFG
TENC1
FAM107A
OPLAH
RNF125
PTGIS
TRIM58
TLR5
CD28
CMKLR1
PPP1R14A
SALL2
F12
CHRD
RND2
NBEAL2
STX3
SH3BGRL3
HRC
CNR1
USP18
DST
TNFRSF10A
RASD1
XAF1
SLC16A5
PVRL2
MAFF
GPER
DPYD
PPAP2A
MYH11
MGAT4A
UNC5B
LRRFIP1
CBLN3
IL33
HLX
GRB14
FCHO2
ECM1
GALNT3
ZNF589
NAALADL2
SYTL1
PPIF
TMEM30B
PRKCDBP
FAM149A
ENC1
CHST11
SLC6A8
TNFAIP2
APOL6
CX3CL1
IL10RA
APCDD1
LIMS2
LMF1
SPOCD1
TMEM38A
ARRDC1
ALDOA
SPINT2
ITGA9
SPTBN1
CPE
EVI2B
GAS1
SPIN4
ZNF483
TMEM132B
ADD3
SRL
ADAM12
SEL1L3
MYO1E
PAPSS2
GIMAP1
TMEM88
MYRIP
PPFIBP1
PARP14
GPRIN3
PLEKHH2
CAND2
CRTAC1
FEZ1
PODXL
PARP15
ALOX5AP
BATF2
TLL1
MT1X
RASGRP3
OSMR
PRKCA
COL5A1
LYPD1
C9orf3
LOC344887
CD27
SOX8
ERRFI1
SLC11A1
ID1
TSKU
STON1
CCDC30
CXCL10
KCNB1
SPRED3
APOO
PPAP2B
F11R
ASS1
SNORA42
RHOU
SLC2A6
C1orf162
CIB2
HSPA2
ABCA7
WAS
RAB38
ESAM
DCUN1D4
CCDC88C
CAP2
XK
IL2RB
MT1E
S1PR4
LCN6
CYBRD1
NUPR1
TROAP
MIAT
C10orf128
GHR
MAST4
SNCA
ITPR3
LTBP4
GRIN2D
CHRM3
PCDH12
NBEAL1
KCNAB1
PMAIP1
SPEF2
ANKRD35
PRIC285
PTPRG
IRS2
PPL
C1QTNF6
LOC729178
MESDC1
ITGA8
LPHN2
44810
NINJ1
SECTM1
POSTN
IRS1
AMIGO2
NTN4
BCL2L11
NOV
JUNB
CARNS1
TRIM2
TSPAN2
PIK3C2B
GIMAP6
TRNP1
FAM20C
RAPGEF1
DACT1
LOC151009
C21orf7
STEAP2
GJA4
CHMP4C
ABCA1
ST3GAL5
CXCR4
GPR68
NFKBID
HLF
PCDH18
HIST1H1A
LYVE1
CDH6
H19
TMEM8B
GBP5
PNPLA3
CLDN5
LAMB3
RNASE1
PLCL1
SYT17
SCXA
ANKRD36BP2
PAPPA
TMEM163
CAPN5
FBXO32
GPR56
LTK
RIMS3
SERPINE2
CYYR1
SH2D3C
TF
GJA5
COL10A1
THBS4
ITGA10
CHD5
MT1F
CXCL12
GPR162
CR1
LOC100130000
GPX3
CMIP
PRRT2
GRASP
SNORA54
TAF1L
PPP1R3C
CKB
LPL
SNORA28
SAT1
FABP4
TSPAN11
KGFLP1
CYP1A1
CRLF1
HRCT1
HTR2B
KRT19
ZFHX4
FOXS1
SNORD67
C4B
CH25H
PTX3
OLFML2A
APLN
ADM
G0S2
IGF2
