# Supplementary material for: Exploration of the Crucial Genes and Molecular Mechanisms Mediating Atherosclerosis and Abnormal Endothelial Shear Stress
Source: Dis Markers. 2022 Aug 12;2022:6306845. doi: 10.1155/2022/6306845 (PMC9391161; doi:10.1155/2022/6306845)
Supplement: Supplementary Materials — All supplementary diagrams are included in the “Supplementary Materials” file. Supplementary Table 1: genes in SET1 and SET2. Supplementary Table 2: significantly enriched pathways in SET1: the term represents the name of enriched pathways, and count represents the number of genes enriched in the pathway. Supplementary Table 3: significantly enriched pathways in SET2. Supplementary Table 4: genes included in cluster 1, cluster 2 and cluster 3. Supplementary Table 5: primer sequences of LGALS9, PLCB2, CCRL2, and GAPDH. [file 6306845.f1.zip › Supplementary table 2.txt]

Term	Count	Rate (%)	PValue
GO:0007155~cell adhesion	13	10.07751938	1.28E-04
GO:0035556~intracellular signal transduction	11	8.527131783	3.73E-04
GO:0006468~protein phosphorylation	11	8.527131783	9.89E-04
GO:0006954~inflammatory response	10	7.751937984	7.69E-04
GO:0010628~positive regulation of gene expression	8	6.201550388	0.037265871
GO:0045766~positive regulation of angiogenesis	7	5.426356589	4.42E-04
GO:0001525~angiogenesis	7	5.426356589	0.003920236
GO:0019221~cytokine-mediated signaling pathway	7	5.426356589	0.013782186
GO:0019722~calcium-mediated signaling	6	4.651162791	1.75E-04
GO:0046718~viral entry into host cell	6	4.651162791	3.37E-04
GO:0007179~transforming growth factor beta receptor signaling pathway	6	4.651162791	4.83E-04
GO:0005975~carbohydrate metabolic process	6	4.651162791	0.003939878
GO:0050852~T cell receptor signaling pathway	6	4.651162791	0.005476326
GO:0000165~MAPK cascade	6	4.651162791	0.037454258
GO:0010629~negative regulation of gene expression	6	4.651162791	0.045004182
GO:0001938~positive regulation of endothelial cell proliferation	5	3.875968992	0.00105454
GO:0035335~peptidyl-tyrosine dephosphorylation	5	3.875968992	0.003422089
GO:0006811~ion transport	5	3.875968992	0.009391209
GO:0051092~positive regulation of NF-kappaB transcription factor activity	5	3.875968992	0.020577652
GO:0046777~protein autophosphorylation	5	3.875968992	0.023414162
GO:0005886~plasma membrane	56	43.41085271	1.56E-06
GO:0005829~cytosol	51	39.53488372	8.85E-04
GO:0016021~integral component of membrane	48	37.20930233	0.005192689
GO:0005737~cytoplasm	44	34.10852713	0.032301838
GO:0070062~extracellular exosome	33	25.58139535	3.55E-06
GO:0016020~membrane	28	21.70542636	0.002793818
GO:0005887~integral component of plasma membrane	17	13.17829457	0.017090738
GO:0009986~cell surface	11	8.527131783	0.005208903
GO:0048471~perinuclear region of cytoplasm	10	7.751937984	0.045036646
GO:0043025~neuronal cell body	8	6.201550388	0.012410097
GO:0031410~cytoplasmic vesicle	7	5.426356589	0.015243655
GO:0098978~glutamatergic synapse	7	5.426356589	0.026617587
GO:0005911~cell-cell junction	5	3.875968992	0.030686478
GO:0034364~high-density lipoprotein particle	3	2.325581395	0.012092422
GO:0030054~cell junction	5	3.875968992	0.055062272
GO:0045121~membrane raft	5	3.875968992	0.070257254
GO:0033270~paranode region of axon	2	1.550387597	0.071924287
GO:0043197~dendritic spine	4	3.100775194	0.084386444
GO:0031982~vesicle	4	3.100775194	0.087924409
GO:0005524~ATP binding	94	72.86821705	0.00963794
GO:0004725~protein tyrosine phosphatase activity	25	19.37984496	4.10E-05
GO:0019901~protein kinase binding	10	7.751937984	0.004972136
GO:0005515~protein binding	7	5.426356589	0.035022547
GO:0019957~C-C chemokine binding	6	4.651162791	0.04654118
GO:0015026~coreceptor activity	5	3.875968992	0.004923554
GO:0001784~phosphotyrosine binding	5	3.875968992	0.044427189
GO:0004672~protein kinase activity	3	2.325581395	0.010368309
GO:0004931~extracellular ATP-gated cation channel activity	3	2.325581395	0.028695062
GO:0001727~lipid kinase activity	3	2.325581395	0.032694621
GO:0001614~purinergic nucleotide receptor activity	2	1.550387597	0.044268762
GO:0005516~calmodulin binding	2	1.550387597	0.044268762
GO:0031625~ubiquitin protein ligase binding	2	1.550387597	0.044268762
GO:0016791~phosphatase activity	3	2.325581395	0.052273475
GO:0017124~SH3 domain binding	4	3.100775194	0.052835864
GO:0016301~kinase activity	5	3.875968992	0.057110129
GO:0004712~protein serine/threonine/tyrosine kinase activity	7	5.426356589	0.059882205
GO:0000287~magnesium ion binding	5	3.875968992	0.060944583
GO:0004629~phospholipase C activity	2	1.550387597	0.074693946
GO:0005178~integrin binding	4	3.100775194	0.086007384
hsa04020:Calcium signaling pathway	8	6.201550388	0.006525674
hsa04670:Leukocyte transendothelial migration	6	4.651162791	0.003964066
hsa04611:Platelet activation	5	3.875968992	0.027500941
hsa04514:Cell adhesion molecules	5	3.875968992	0.048753731
hsa04929:GnRH secretion	4	3.100775194	0.021139497
hsa04920:Adipocytokine signaling pathway	4	3.100775194	0.025730663
hsa05120:Epithelial cell signaling in Helicobacter pylori infection	4	3.100775194	0.026708217
hsa03320:PPAR signaling pathway	4	3.100775194	0.031891571
hsa04666:Fc gamma R-mediated phagocytosis	4	3.100775194	0.060397634
hsa04933:AGE-RAGE signaling pathway in diabetic complications	4	3.100775194	0.064972992
hsa00600:Sphingolipid metabolism	3	2.325581395	0.075087847
hsa04672:Intestinal immune network for IgA production	3	2.325581395	0.075087847
hsa04979:Cholesterol metabolism	3	2.325581395	0.077762365
hsa04668:TNF signaling pathway	4	3.100775194	0.08479936
hsa04360:Axon guidance	5	3.875968992	0.087485967
hsa01212:Fatty acid metabolism	3	2.325581395	0.097278389
hsa04071:Sphingolipid signaling pathway	4	3.100775194	0.09742462
hsa04935:Growth hormone synthesis, secretion and action	4	3.100775194	0.09742462
hsa04152:AMPK signaling pathway	4	3.100775194	0.099288098
