# Supplementary material for: Exploration of the Crucial Genes and Molecular Mechanisms Mediating Atherosclerosis and Abnormal Endothelial Shear Stress
Source: Dis Markers. 2022 Aug 12;2022:6306845. doi: 10.1155/2022/6306845 (PMC9391161; doi:10.1155/2022/6306845)
Supplement: Supplementary Materials — All supplementary diagrams are included in the “Supplementary Materials” file. Supplementary Table 1: genes in SET1 and SET2. Supplementary Table 2: significantly enriched pathways in SET1: the term represents the name of enriched pathways, and count represents the number of genes enriched in the pathway. Supplementary Table 3: significantly enriched pathways in SET2. Supplementary Table 4: genes included in cluster 1, cluster 2 and cluster 3. Supplementary Table 5: primer sequences of LGALS9, PLCB2, CCRL2, and GAPDH. [file 6306845.f1.zip › Supplementary table 3.txt]

Term	Count	Rate(%)	PValue
GO:0007165~signal transduction	41	9.425287356	0.002977703
GO:0007155~cell adhesion	34	7.816091954	8.09E-08
GO:0030198~extracellular matrix organization	24	5.517241379	7.83E-09
GO:0043066~negative regulation of apoptotic process	22	5.057471264	0.004801635
GO:0006954~inflammatory response	21	4.827586207	3.87E-04
GO:0043312~neutrophil degranulation	21	4.827586207	0.003295073
GO:0001525~angiogenesis	20	4.597701149	1.36E-06
GO:0019221~cytokine-mediated signaling pathway	20	4.597701149	6.13E-05
GO:0035556~intracellular signal transduction	18	4.137931034	0.013754867
GO:0006508~proteolysis	17	3.908045977	0.025023445
GO:0016477~cell migration	16	3.67816092	4.06E-04
GO:0050790~regulation of catalytic activity	16	3.67816092	0.021554896
GO:0007399~nervous system development	15	3.448275862	0.035521446
GO:0045766~positive regulation of angiogenesis	14	3.218390805	3.83E-05
GO:0007420~brain development	14	3.218390805	0.003558159
GO:0010629~negative regulation of gene expression	14	3.218390805	0.018902492
GO:0098609~cell-cell adhesion	13	2.988505747	7.70E-04
GO:0051607~defense response to virus	12	2.75862069	0.007708391
GO:0007160~cell-matrix adhesion	11	2.528735632	8.19E-05
GO:0007229~integrin-mediated signaling pathway	11	2.528735632	1.04E-04
GO:0005886~plasma membrane	181	41.6091954	7.30E-17
GO:0005737~cytoplasm	139	31.95402299	0.002570102
GO:0016021~integral component of membrane	139	31.95402299	0.003436372
GO:0005829~cytosol	134	30.8045977	0.015415216
GO:0070062~extracellular exosome	76	17.47126437	1.66E-05
GO:0005576~extracellular region	69	15.86206897	2.08E-04
GO:0016020~membrane	69	15.86206897	0.014373848
GO:0005615~extracellular space	67	15.40229885	3.07E-05
GO:0005887~integral component of plasma membrane	64	14.71264368	2.09E-08
GO:0043231~intracellular membrane-bounded organelle	31	7.126436782	0.008221174
GO:0009986~cell surface	28	6.436781609	2.76E-04
GO:0048471~perinuclear region of cytoplasm	25	5.747126437	0.027398391
GO:0005856~cytoskeleton	24	5.517241379	0.001069143
GO:0009897~external side of plasma membrane	23	5.287356322	1.96E-04
GO:0015629~actin cytoskeleton	18	4.137931034	2.67E-05
GO:0005925~focal adhesion	18	4.137931034	0.007892254
GO:0031012~extracellular matrix	15	3.448275862	0.001032361
GO:0031410~cytoplasmic vesicle	15	3.448275862	0.008054938
GO:0030018~Z disc	13	2.988505747	1.99E-05
GO:0043235~receptor complex	13	2.988505747	0.002033044
GO:0005515~protein binding	307	70.57471264	1.06E-04
GO:0042802~identical protein binding	49	11.26436782	0.036260108
GO:0005509~calcium ion binding	30	6.896551724	0.001757785
GO:0008270~zinc ion binding	28	6.436781609	0.037072677
GO:0003779~actin binding	26	5.977011494	9.97E-08
GO:0005178~integrin binding	22	5.057471264	4.69E-11
GO:0005102~receptor binding	18	4.137931034	0.006873666
GO:0051015~actin filament binding	14	3.218390805	0.001072042
GO:0038023~signaling receptor activity	14	3.218390805	0.001118105
GO:0008201~heparin binding	13	2.988505747	3.85E-04
GO:0005096~GTPase activator activity	12	2.75862069	0.047292076
GO:0005201~extracellular matrix structural constituent	10	2.298850575	0.003185331
GO:0004222~metalloendopeptidase activity	9	2.068965517	0.004201545
GO:0044325~ion channel binding	9	2.068965517	0.010097145
GO:0019955~cytokine binding	8	1.83908046	3.52E-05
GO:0008237~metallopeptidase activity	8	1.83908046	0.001018777
GO:0001618~virus receptor activity	8	1.83908046	0.001293315
GO:0004896~cytokine receptor activity	7	1.609195402	0.001302242
GO:0035091~phosphatidylinositol binding	7	1.609195402	0.030225722
GO:0005543~phospholipid binding	7	1.609195402	0.043632064
hsa04151:PI3K-Akt signaling pathway	21	4.827586207	3.61E-04
hsa04060:Cytokine-cytokine receptor interaction	17	3.908045977	0.002152687
hsa04810:Regulation of actin cytoskeleton	14	3.218390805	0.002469311
hsa04020:Calcium signaling pathway	14	3.218390805	0.005558561
hsa04015:Rap1 signaling pathway	11	2.528735632	0.031802776
hsa04270:Vascular smooth muscle contraction	10	2.298850575	0.005234787
hsa04022:cGMP-PKG signaling pathway	10	2.298850575	0.020339068
hsa04062:Chemokine signaling pathway	10	2.298850575	0.044078724
hsa04061:Viral protein interaction with cytokine and cytokine receptor	9	2.068965517	0.002894861
hsa04935:Growth hormone synthesis, secretion and action	9	2.068965517	0.008265423
hsa04514:Cell adhesion molecules	9	2.068965517	0.028498104
hsa04630:JAK-STAT signaling pathway	9	2.068965517	0.043477821
hsa04512:ECM-receptor interaction	8	1.83908046	0.005407417
hsa04970:Salivary secretion	8	1.83908046	0.007293234
hsa04670:Leukocyte transendothelial migration	8	1.83908046	0.020757507
hsa04911:Insulin secretion	7	1.609195402	0.017922106
hsa04713:Circadian entrainment	7	1.609195402	0.030334293
hsa04923:Regulation of lipolysis in adipocytes	6	1.379310345	0.01125338
hsa04978:Mineral absorption	6	1.379310345	0.014890843
hsa04510:Focal adhesion	10	2.298850575	0.056064427
