# Supplementary material for: Exploration of the Crucial Genes and Molecular Mechanisms Mediating Atherosclerosis and Abnormal Endothelial Shear Stress
Source: Dis Markers. 2022 Aug 12;2022:6306845. doi: 10.1155/2022/6306845 (PMC9391161; doi:10.1155/2022/6306845)
Supplement: Supplementary Materials — All supplementary diagrams are included in the “Supplementary Materials” file. Supplementary Table 1: genes in SET1 and SET2. Supplementary Table 2: significantly enriched pathways in SET1: the term represents the name of enriched pathways, and count represents the number of genes enriched in the pathway. Supplementary Table 3: significantly enriched pathways in SET2. Supplementary Table 4: genes included in cluster 1, cluster 2 and cluster 3. Supplementary Table 5: primer sequences of LGALS9, PLCB2, CCRL2, and GAPDH. [file 6306845.f1.zip › Supplementary table 4.txt]

cluster1	cluster2	cluster3
CCRL2	ACSL5	PLCB2
ITGA4	ACVRL1	WAS
LGALS9	ARRB2	TNFRSF14
ADORA2B	EMCN	S1PR4
LAMP3	FKBP11	SELPLG
ENTPD1	GNAZ	RIPK3
ICAM2	ICAM2	GMFG
	MMRN2	MS4A6A
	NRP1	NCF4
	PIK3CD	LGALS9
	PLCB2	IL2RG
	PLVAP	PIK3AP1
	PRCP	MYO1G
	RHOJ	IL10RA
	SIAE	LCP2
	THBD	C1orf162
		FGR
		GBP5
		GIMAP6
		EVI2B
		C3AR1
		ARHGAP30
		ARHGAP4
		CCRL2
		ITGB7
		ADAM8
		ALOX5AP
